# Supplementary material for: Comparison between 1-year outcomes of aflibercept with and without photodynamic therapy for polypoidal choroidal vasculopathy: Retrospective observation study
Source: PLoS One. 2017 May 3;12(5):e0176100. doi: 10.1371/journal.pone.0176100 (PMC5415056; doi:10.1371/journal.pone.0176100)
Supplement: S1 Materials — (XLSX) [file pone.0176100.s001.xlsx]

## Sheet: Combi 
Average		72.9167		1.66667	3486.75	3.66667			69.1	72.6667	76.6667	77.1667	79.1667	80	78.0833			335.5	271.583	207	218	217	219	219			256.5	224.417	212	197.583	205.992	204.767	199
SD		5.53433		0.887625	1203.31	0.887625			9.21913	11.3244	5.19324	6.4	8.75768	6.39602	9.00967			63.3569	73.4989	45.1825	48.0076	41.796	50.205	54.481			68.0074	64.4804	61.6604	63.049	59.3771	59.3298	46.0059		wet	12	10	4	2	2	3	3
#	sex	age	single/clus	number of polyp	GA	IVA		VA	Pre	1	2	3	6	9	12		CRT	pre	1	2	3	6	9	12		CCT	pre	1	2	3	6	9	12		wet	Base	1	2	3	6	9	12
1	m	66	s	1	2538	3			65	74	74	74	85	80	85			390	371	198	193	178	181	201			284	266	276	267	282.4	281.4	273			w	w	w
2	f	73	c	2	3861	4			60	57	70	75	78	80	80			256	213	219	222	191	199	196			323	305	284	270	155	148.3	153			w	w	w	w			w
3	f	69	s	1	4419	4			77	75	80	78	55	65	58			376	287	222	226	236	226	205		hyperpermiability	320	295	268	262	205.4	204.4	208			w					w
4	f	70	s	1	2247	4			48	45	70	70	74	80	80			342	257	220	230	291	311	233			234	150	153	147	219.7	218.7	224			w	w					w
5	m	66	c	3	5253	6			77	80	74	70	85	85	80			390	288	206	160	199	205	318		hyperpermiability	355	325	315	295	246.1	245.1	214			w	w	w	w	w	w	w
6	m	69	s	3	3651	3			77	74	74	70	80	85	87			310	209	196	198	209	213	211			239	197	207	190	92	94	105			w	w
7	f	79	c	1	4834	4			77	85	85	84	79	85	85			353	294	294	296	284	312	328			261	217	217	201	212	211	202			w					w
8	f	79	s	1	4651	3			75	80	74	80	85	80	82			306	180	194	188	219	206	192			179	155	134	113	151.5	150.5	192			w	w
9	m	80	s	1	2380	3			65	74	80	85	85	80	70			452	428	182	166	207	196	204		hyperpermiability	333	261	212	198	205.4	204.4	168			w	w
10	m	79	c	1	2306	3			66	80	85	85	85	85	85			346	298	269	297	237	249	225			138	135	137	116	315.4	314.4	265			w	w
11	m	77	c	3	4020	4			65	80	80	85	85	85	80			231	190	119	171	141	142	181			214	192	178	164	205	204	207			w	w	w		w
12	f	68	s	2	1681	3			77	68	74	70	74	70	65			274	244	165	269	212	188	134			198	195	163	148	182	181	177			w	w

## Sheet: IAI mono
Average		73.5455		1.54545	3429.45	5.63636			69	73	75.4545	76.4545	76	75	75.9091			328	216.545	175.455	188.364	188.364	189.455	205.636			222.364	208.273	203.909	200.455	206.818	206.182	206.727
SD		4.88597		0.687552	1538.4	1.9633		VA	13.1529	12.9923	11.4049	11.978	12.0083	11.5585	10.9037			133.468	78.3203	34.1537	30.7807	43.7179	50.0247	54.6521			63.891	57.8742	48.8046	49.1739	55.6791	59.1774	56.6729			11	6	4	4	5	4	5
#	sex	age	single/clus	number of polyp	GA	IVA			pre	1	2	3	6	9	12		CRT	pre	1	2	3	6	9	12		CCT	pre	1	2	3	6	9	12		wet	0	1	2	3	6	9	12
1	F	66	s	1	3973	6			77	85	80	70	80	80	80			399	226	219	221	220	228	225			248	247	232	235	274	281	289			w	w	w	w	w
2	F	76	s	1	1044	7			70	80	80	85	85	85	85			650	342	226	219	220	241	237			155	149	137	141	153	149	155			w	w	w	w	w
3	M	75	c	2	5501	4			77	80	80	80	85	80	85			205	162	155	176	174	151	170			240	221	209	210	204	195	200			w	w				w
4	M	70	s	1	4061	3			77	70	80	85	74	58	70			349	152	143	155	155	156	191			225	190	203	209	217	221	235			w
5	M	79	c	2	1983	9			80	80	85	80	76	80	70			403	251	220	237	245	299	323			238	235	213	190	241	186	171			w	w	w	w	w	w	w
6	M	76	c	3	2978	6			58	65	70	78	76	78	78			223	147	165	187	196	196	200			119	110	114	111	106	105	120			w					w	w
7	M	78	c	2	2818	8			70	77	77	85	85	80	80			222	186	190	203	199	199	197			219	212	199	191	210	201	181			w	w	w	w
8	F	73	s	1	3175	4			70	80	85	85	85	85	85			201	152	124	137	125	135	132			147	149	192	174	155	168	177			w						w
9	F	77	s	1	6453	6			35	38	45	45	45	50	50			324	187	176	200	253	177	176			292	251	243	222	204	237	217			w				w		w
10	F	75	c	2	2376	6			80	78	80	80	80	82	85			247	199	152	163	145	145	147		hyperpermiability	340	319	297	297	304	319	313			w	w			w	w	w
11	M	64	s	1	3362	3			65	70	68	68	65	67	67			385	378	160	174	140	157	264			223	208	204	225	207	206	216			w
